# Supplementary material for: Polyvinylidene Fluoride Surface Polarization Enhancement for Liquid-Solid Triboelectric Nanogenerator and Its Application
Source: Polymers (Basel). 2022 Feb 28;14(5):960. doi: 10.3390/polym14050960 (PMC8912612; doi:10.3390/polym14050960)
Supplement: Supplementary file 1 [file polymers-14-00960-s001.zip]

Archive with 1 entries (1 files):
- polymers-1596871-Supplementary.pdf
